# Supplementary material for: The effect of sleep on intrusive memories in daily life: a systematic review and meta-analysis of trauma film experiments
Source: Sleep. 2022 Nov 24;46(2):zsac280. doi: 10.1093/sleep/zsac280 (PMC9905779; doi:10.1093/sleep/zsac280)
Supplement: zsac280_suppl_Supplementary_File_S2 [file zsac280_suppl_supplementary_file_s2.zip]

Archive with 1 entries (1 files):
- Supplementary Data File 2- Intrusion_Distress_Meta-analysis_220808.omv
